# Supplementary material for: Revisiting the speaker discriminatory power of vowel formant frequencies under a likelihood ratio-based paradigm: The case of mismatched speaking styles
Source: PLoS One. 2024 Dec 10;19(12):e0311363. doi: 10.1371/journal.pone.0311363 (PMC11630611; doi:10.1371/journal.pone.0311363)
Supplement: S1 Data — (TXT) [file pone.0311363.s001.txt]

# ForensicDataTracking.psc
# Script implemented by Plinio A. Barbosa (IEL/Univ. of Campinas, Brazil) for computing
# a set of data values for Forensic analysis (F1, F2, F3, F4, F5, Rate of F2 transition, Baseline, medianf0, Espectral Emphasis)
# Copyright (C) Jun, 2013  Barbosa, P. A. Updated in 2022.
#
#    This program is free software; you can redistribute it and/or modify
#    it under the terms of the GNU General Public License as published by
#    the Free Software Foundation; version 2 of the License.
#    This program is distributed in the hope that it will be useful,
#    but WITHOUT ANY WARRANTY; without even the implied warranty of
#    MERCHANTABILITY or FITNESS FOR A PARTICULAR PURPOSE.  See the
#    GNU General Public License for more details.
#
# Date: version 1.2: Sept, 2022.
form File acquisition
 word AudiofileExtension *.wav
 word OutFile FileOut.txt
 integer VowelTier 2
 boolean Semitones 0
 integer F0Thresholdleft_(Hz) 75
 integer F0Thresholdright_(Hz) 300
 integer Fmax_(Hz) 5000
 integer MaxFormant 5
 real Step 0.010
endform
#
# Picks all audio files in the folder where the script is
Create Strings as file list... list 'audiofileExtension$'
numberOfFiles = Get number of strings
if !numberOfFiles
	exit There are no sound files in the folder!
endif
filedelete 'outFile$'
fileappend 'outFile$' file vowel dur F1 F2 F3 F4 F5 rateF2 f0Median Baseline SpectEmph 'newline$'
## Start of all computations for all pairs of audio/TG files
for ifile from 1 to numberOfFiles
select Strings list
audiofile$ = Get string... ifile
Read from file... 'audiofile$'
audiofilename$ = selected$("Sound")
To Formant (burg)... 0.0 'maxFormant' 'fmax' 0.025 50
select Sound 'audiofilename$'
To Pitch... 0.0 'f0Thresholdleft' 'f0Thresholdright'
Copy... 'audiofilename$'
Smooth... 1.5
Rename... filteredpitch
Interpolate
To Matrix
To Sound (slice)... 1
To PointProcess (extrema)... 1 yes no None
npt = Get number of points
arqout2$ = audiofilename$ + "Out2.txt"
filedelete 'arqout2$'
fileappend 'arqout2$' interf0peakduration_s 'newline$'
t0 = Get time from index... 1
for j from 2 to npt
 t = Get time from index... 'j'
 periodpeak = t-t0
 t0 = t
 k = j-1
 fileappend 'arqout2$' 'periodpeak:3' 'newline$'
endfor
select Pitch 'audiofilename$'
Smooth... 10
# Reads TG File
arq$ = audiofilename$ + ".TextGrid"
Read from file... 'arq$'
begin = Get starting time
end = Get finishing time
totaldur = end - begin
nvowels = Get number of intervals... 'vowelTier'
nvow = 0
sdur = 0
for i from 2 to nvowels - 1
 vowel'i'$ = Get label of interval... 'vowelTier' 'i'
 if vowel'i'$  != ""
  nvow = nvow + 1
  itime = Get starting point... 'vowelTier' 'i'
  ftime = Get end point... 'vowelTier' 'i'
  dur = (ftime - itime)*1000
  dur'nvow' = dur
  sdur = sdur + dur'nvow'
  name'nvow'$ = vowel'i'$
  select Pitch 'audiofilename$'
  if !semitones
   f0med'nvow' = Get quantile... 'itime' 'ftime' 0.5 Hertz
   f0SD = Get standard deviation... 'itime' 'ftime' Hertz
  else
   f0med'nvow' = Get quantile... 'itime' 'ftime' 0.5 semitones re 1 Hz
   f0SD = Get standard deviation... 'itime' 'ftime' semitones
  endif
  baseline'nvow' =  f0med'nvow' - 1.43*f0SD
  f0medHz = Get quantile... 'itime' 'ftime' 0.5 Hertz
  spectralemphasisthreshold = 1.43*f0medHz
  select Sound 'audiofilename$'
  Extract part... 'itime' 'ftime' rectangular 1.0 yes
  To Spectrum... yes
  if spectralemphasisthreshold != undefined
    emphasis'nvow' = Get band energy difference... 0 'spectralemphasisthreshold' 0 0
  else
    emphasis'nvow' = undefined
  endif
# Tracking formant movement rate
  select Formant 'audiofilename$'
  onsetF2 = Get value at time... 2 'itime' Hertz Linear
  timeonsetF2 = itime
  currtime = itime
  prevF2 = onsetF2
  repeat
   currtime = currtime + 'step'
   currF2 = Get value at time... 2 'currtime' Hertz Linear
   deltaF2 = currF2 - prevF2
   prevF2 = currF2
   endloop = 0
   if abs(deltaF2/onsetF2) < 0.05
    endloop = 1
   endif
  until endloop or currtime >= ftime
  if endloop
    rateF2'nvow' = (currF2-onsetF2)/(currtime-timeonsetF2)/1000
  else
    rateF2'nvow' = undefined
  endif
  mtime = (itime+ftime)/2
  select TextGrid 'audiofilename$'
  select Formant 'audiofilename$'
  f1'nvow' = Get value at time... 1 'mtime' Hertz Linear
  f2'nvow' = Get value at time... 2 'mtime' Hertz Linear
  f3'nvow' = Get value at time... 3 'mtime' Hertz Linear
  f4'nvow' = Get value at time... 4 'mtime' Hertz Linear
  f5'nvow' = Get value at time... 5 'mtime' Hertz Linear
 endif
  select TextGrid 'audiofilename$'
endfor
for j from 1 to nvow
 name$ = name'j'$
 f1 = f1'j'
 f2 = f2'j'
 f3 = f3'j'
 f4 = f4'j'
 f5 = f5'j'
 dur = dur'j'
 f0med = f0med'j'
 ratef2 = rateF2'j'
 bsline = baseline'j'
 emp = emphasis'j'
 fileappend 'outFile$' 'audiofilename$' 'name$' 'dur:0' 'f1:0' 'f2:0' 'f3:0' 'f4:0' 'f5:0' 'ratef2:1' 'f0med:0' 'bsline:0' 'emp:1' 'newline$'
endfor
endfor
select all
Remove
